# Supplementary material for: Evaluating Douglas Fir’s Provenances in Romania Through Multi-Trait Selection
Source: Plants (Basel). 2025 Apr 29;14(9):1347. doi: 10.3390/plants14091347 (PMC12073550; doi:10.3390/plants14091347)
Supplement: Supplementary file 1 [file plants-14-01347-s001.zip]

Archive with 1 entries (1 files):
- plants-3553716-supplementary.pdf
